# Supplementary material for: Comparing the mental health trajectories of four different types of keyworkers with non-keyworkers: 12-month follow-up observational study of 21 874 adults in England during the COVID-19 pandemic
Source: Br J Psychiatry. Author manuscript; Available in PMC 2022 Jul 20. (PMC7613104; doi:10.1192/bjp.2021.205)
Supplement: Supplementary Material [file EMS150148-supplement-Supplementary_Material.zip]

Archive with 2 entries (2 files):
- S0007125021002051sup001.pdf
- S0007125021002051sup002.docx
